# Supplementary material for: CASP1 Gene Polymorphisms and BAT1-NFKBIL-LTA-CASP1 Gene–Gene Interactions Are Associated with Restenosis after Coronary Stenting
Source: Biomolecules. 2022 May 31;12(6):765. doi: 10.3390/biom12060765 (PMC9221501; doi:10.3390/biom12060765)
Supplement: Supplementary file 1 [file biomolecules-12-00765-s001.zip]

Archive with 1 entries (1 files):
- biomolecules-1720661-supplementary.pdf
